# Supplementary material for: The WRKY transcription factor family in Brachypodium distachyon
Source: BMC Genomics. 2012 Jun 22;13:270. doi: 10.1186/1471-2164-13-270 (PMC3583182; doi:10.1186/1471-2164-13-270)
Supplement: Additional file 3 — Table S1. The presence or absence of the 86 WRKY transcription factors from Brachypodium in four different databases. The name of the corresponding gene model is indicated and if no gene model is present, that is also shown. An N indicates that the WRKY transcription factor is not presence in the database. [file 1471-2164-13-270-S3.xlsx]

## Sheet: Sheet1
Gene Name	BdWRKYDb	Plant TFDB	Grassius	NCBI
BdWRKY1	Bradi2g16150.1	Bradi2g16150.1	Bradi2g16150	XP_003565897.1
BdWRKY2	Bradi2g05510.1	Bradi2g05510.1	Bradi2g05510	XP_003565444.1
BdWRKY3	Bradi2g62130.1	Bradi2g62130.1	Bradi2g62130	XP_003567529.1
BdWRKY4	Bradi2g11170.1	Bradi2g11170.1	Bradi2g11170	XP_003565686.1
BdWRKY5	Bradi2g08620.1	Bradi2g08620.1	Bradi2g08620	XP_003566323.1
BdWRKY6	Bradi3g18580.1	Bradi3g18580.1	Bradi3g18580	XP_003571564.1
BdWRKY7	Bradi4g01950.1	Bradi4g01950.1	Bradi4g01950	XP_003577478.1
BdWRKY8	Bradi2g53510.1	Bradi2g53510.1	Bradi2g53510	N
BdWRKY9	Bradi2g53500.1	Bradi2g53500.1	Bradi2g53500	N
BdWRKY10	Bradi4g44370.1	Bradi4g44370.1	Bradi4g44370	XP_003577134.1
BdWRKY11	Bradi2g30790.1	Bradi2g30790.1	Bradi2g30695	XP_003566383.1
BdWRKY12	Bradi3g57710.1	Bradi3g57710.1	Bradi3g57710	XP_003573034.1
BdWRKY13	Bradi3g34570.1	Bradi3g34570.1	Bradi3g34567	XP_003572136.1
BdWRKY14	Bradi4g30370.1 Bradi4g30360.1	Bradi4g30370.1 Bradi4g30360.1	Bradi4g30370 Bradi4g30360	XP_003578125.1 XP_003576529.1
BdWRKY15	Bradi4g44350.1	Bradi4g44350.1	Bradi4g44350	N
BdWRKY16	Bradi2g45900.1	Bradi2g45900.1	Bradi2g45900	XP_003569516.1
BdWRKY17	Bradi2g30800.1	Bradi2g30800.1	Bradi2g30800	XP_003566384.1
BdWRKY18	Bradi1g02340.1	Bradi1g02340.1	Bradi1g02327	XP_003559179.1
BdWRKY19	Bradi4g28280.1	Bradi4g28280.1	Bradi4g28280	XP_003576431.1
BdWRKY20	Bradi1g63220.1	Bradi1g63220.1	Bradi1g63220	XP_003561664.1
BdWRKY21	Bradi3g09810.1	Bradi3g09810.1	Bradi3g09810	XP_003571185.1
BdWRKY22	Bradi1g48770.1	Bradi1g48770.1	Bradi1g48770	XP_003561071.1
BdWRKY23	Bradi1g08100.1	Bradi1g08100.1	Bradi1g08106	XP_003559239.1
BdWRKY24	Bradi2g49020.1	Bradi2g49020.1	Bradi2g49020	XP_003567084.1
BdWRKY25	Bradi2g53520.1	Bradi2g53520.1	Bradi2g53520	XP_003567230.1
BdWRKY26	Bradi4g19060.1	Bradi4g19060.1	Bradi4g19060	XP_003577566.1
BdWRKY27	Bradi1g07970.1	Bradi1g07970.1	Bradi1g07970	N
BdWRKY28	Bradi1g17660.1	Bradi1g17660.1	Bradi1g17660	XP_003559789.1
BdWRKY29	Bradi4g44360.1	Bradi4g44360.1	Bradi4g44360	N
BdWRKY30	Bradi2g15360.1	Bradi2g15360.1	Bradi2g15360	XP_003565851.1
BdWRKY31	Bradi1g14300.1	Bradi1g14300.1	Bradi1g14300	XP_003562250.1 XP_003559305.1
BdWRKY32	Bradi5g13090.1	Bradi5g13090.1	Bradi5g13090	XP_003579949.1
BdWRKY33	NO GENE MODEL	Y	Bradi5g17395	XP_003581484.1
BdWRKY34	Bradi5g04820.1	Bradi5g04820.1	Bradi5g04817	XP_003579385.1
BdWRKY35	Bradi5g20700.1	Bradi5g20700.1	Bradi5g20700	XP_003580447.1
BdWRKY36	Bradi5g20290.1	Bradi5g20290.1	Bradi5g20290	XP_003581601.1
BdWRKY37	Bradi3g39340.1	Bradi3g39340.1	Bradi3g39340	XP_003572339.1
BdWRKY38	Bradi3g19640.1	Bradi3g19640.1	Bradi3g19640	XP_003571606.1
BdWRKY39	Bradi3g06070.1	Bradi3g06070.1	Bradi3g06070	XP_003570741.1
BdWRKY40	Bradi3g34850.1	Bradi3g34850.1	Bradi3g34850	XP_003574419.1
BdWRKY41	Bradi3g50360.1	Bradi3g50360.1	Bradi3g50360	XP_003572766.1
BdWRKY42	Bradi3g52420.1	Bradi3g52420.1	Bradi3g52420	XP_003572849.1
BdWRKY43	Bradi4g25720.1	N	Bradi4g25717	N
BdWRKY44	Bradi2g22230.1	Bradi2g22230.1	Bradi2g22230	N
BdWRKY45	Bradi2g53760.1	Bradi2g53760.1	Bradi2g53760	XP_003564512.1
BdWRKY46	Bradi2g22440.1	Bradi2g22440.1	Bradi2g22440	XP_003566147.1
BdWRKY47	Bradi2g00280.1	Bradi2g00280.1	Bradi2g00280	XP_003566790.1
BdWRKY48	Bradi2g05500.1	Bradi2g05500.1	Bradi2g05500	XP_003565443.1
BdWRKY49	NO GENE MODEL	N	Bradi2g05234	XP_003565434.1
BdWRKY50	Bradi2g33540.1	Bradi2g33540.1	Bradi2g33540	XP_003568792.1
BdWRKY51	Bradi2g15880.1	Bradi2g15880.1	Bradi2g15877	XP_003565888.1
BdWRKY52	NO GENE MODEL	N	N	XP_003566817.1
BdWRKY53	Bradi2g44090.1	Bradi2g44090.1	Bradi2g44090	XP_003566905.1
BdWRKY54	Bradi2g19070.1	Bradi2g19070.1	Bradi2g19070	XP_003566009.1
BdWRKY55	Bradi2g45480.1	Bradi2g45480.1	Bradi2g45480	XP_003566949.1
BdWRKY56	Bradi2g18530.1	Bradi2g18530.1	Bradi2g18530	XP_003568011.1
BdWRKY57	Bradi2g54720.1	Bradi2g54720.1	Bradi2g54720	XP_003567262.1
BdWRKY58	Bradi2g48090.1	Bradi2g48090.1	Bradi2g48090	XP_003569675.1
BdWRKY59	Bradi4g45290.1	Bradi4g45290.1	Bradi4g45290	XP_003579068.1
BdWRKY60	Bradi4g33370.1	Bradi4g33370.1	Bradi4g33370	XP_003578307.1
BdWRKY61	Bradi4g06690.1	Bradi4g06690.1	Bradi4g06690	XP_003576064.1 XP_003576063.1 ACF22684.1
BdWRKY62	Bradi4g09890.1	Bradi4g09890.1	Bradi4g09890	N
BdWRKY63	Bradi4g02680.1	Bradi4g02680.1	Bradi4g02680	XP_003577882.1
BdWRKY64	Bradi1g23340.1	Bradi1g23340.1	Bradi1g23340	XP_003562813.1 XP_003562812.1
BdWRKY65	Bradi1g47690.1	Bradi1g47690.1	Bradi1g47690	XP_003561013.1
BdWRKY66	Bradi1g16120.1	Bradi1g16120.1	Bradi1g16120	N
BdWRKY67	Bradi1g22680.1	Bradi1g22680.1	Bradi1g22680	XP_003562765.1
BdWRKY68	Bradi1g30870.1	Bradi1g30870.1	Bradi1g30870	XP_003563320.1
BdWRKY69	NO GENE MODEL	N	N	XP_003560717.1
BdWRKY70	Bradi1g51030.1	Bradi1g51030.1	Bradi1g51030	XP_003561188.1
BdWRKY71	Bradi1g59180.1	Bradi1g59180.1	Bradi1g59180	XP_003561502.1
BdWRKY72	Bradi1g13210.1	Bradi1g13210.1	Bradi1g13207	XP_003559618.1
BdWRKY73	Bradi1g01060.1	N	N	XP_003559113.1
BdWRKY74	Bradi1g09170.1	Bradi1g09170.1	Bradi1g09170	XP_003559879.1
BdWRKY75	NO GENE MODEL	N	N	XP_003562013.1
BdWRKY76	Bradi2g16360.1	N	Bradi2g16357	N
BdWRKY77	NO GENE MODEL	N	Bradi2g49906	XP_003569817.1
BdWRKY78	Bradi1g63910.1	Bradi1g63910.1	Bradi1g63910	XP_003558024.1
BdWRKY79	Bradi2g44270.1	Bradi2g44270.1	Bradi2g44270	XP_003566912.1
BdWRKY80	Bradi2g48910.1	Bradi2g48910.1	Bradi2g48907	XP_003567077.1
BdWRKY81	NO GENE MODEL	N	Bradi2g15405	XP_003565854.1
BdWRKY82	NO GENE MODEL	N	Bradi2g44035	XP_003566901.1
BdWRKY83	Bradi2g22240.1	N	N	XP_003566135.1
BdWRKY84	Bradi2g53480.1	Bradi2g53480.1	Bradi2g53480	XP_003567227.1
BdWRKY85	Bradi2g53490.1	N	Bradi2g53495	XP_003564497.1
BdWRKY86	NO GENE MODEL	N	Bradi4g44342	N
