# Supplementary material for: The WRKY transcription factor family in Brachypodium distachyon
Source: BMC Genomics. 2012 Jun 22;13:270. doi: 10.1186/1471-2164-13-270 (PMC3583182; doi:10.1186/1471-2164-13-270)
Supplement: Additional file 4 — Table S1. The WRKY transcription factor family in Brachypodium. For each WRKY transcription factor, the chromosomal location and gene model (if present) are shown, together with any comments concerning the gene. For each protein, a cartoon of the domain structure is also shown to facilitate comparisons of similar proteins. The domain structure was producing using MEME and the complete amino acid sequences of all the family members were used. [file 1471-2164-13-270-S4.xls]

## Sheet: Sheet1
Gene Name	Location	Gene Model	Comments	Protein Structure
BdWRKY1	Bd2:14220256..14222873	Bradi2g16150.1	Group IIb
BdWRKY2	Bd2:3983627..3984262	Bradi2g05510.1	Group IIc
BdWRKY3	Bd2:58924622..58926999	Bradi2g62130.1	Group IIc. Gene Model Incorrect.
BdWRKY4	Bd2:9403194..9408009	Bradi2g11170.1	Group IIb
BdWRKY5	Bd2:6965062..6969356	Bradi2g08620.1	Group IIb
BdWRKY6	Bd3:17079694..17080883	Bradi3g18580.1	Group IId
BdWRKY7	Bd4:1276705..1278741	Bradi4g01950.1	Group I
BdWRKY8	Bd2:52655598..52657803	Bradi2g53510.1	Group III
BdWRKY9	Bd2:52646076..52649410	Bradi2g53500.1	Group III
BdWRKY10	Bd4:47804750..47805919	Bradi4g44370.1	Group III
BdWRKY11	Bd2:30385271..30389483	Bradi2g30790.1	Group III
BdWRKY12	Bd3:57392174..57394564	Bradi3g57710.1	Group IIb
BdWRKY13	Bd3:36924901..36926175	Bradi3g34570.1	Group Iie. Gene Model incorrect.
BdWRKY14	Bd4:36119270..36124180	Bradi4g30370.1	Group IIa. Prediction used 40kb sequence
		Bradi4g30360.1	containing Bradi4g30360 and Bradi4g30370
BdWRKY15	Bd4:47786980..47788750	Bradi4g44350.1	Group III
BdWRKY16	Bd2:46341174..46344106	Bradi2g45900.1	Group IIc
BdWRKY17	Bd2:30398035..30400975	Bradi2g30800.1	Group III
BdWRKY18	Bd1:1580683..1586394	Bradi1g02340.1	Group I. Second domain is truncated.	No Struture predicted Pseudogene
			Possible pseudogene.
BdWRKY19	Bd4:33637416..33639506	Bradi4g28280.1	Group III
BdWRKY20	Bd1:62421625..62422845	Bradi1g63220.1	Group III
BdWRKY21	Bd3:8007304..8009052	Bradi3g09810.1	Group IIe
BdWRKY22	Bd1:47430434..47433797	Bradi1g48770.1	Group III
BdWRKY23	Bd1:5717967..5719246	Bradi1g08100.1	Group IIc. Gene Model Incorrect.
BdWRKY24	Bd2:49173622..49177995	Bradi2g49020.1	Group IIc
BdWRKY25	Bd2: 52664751 - 52666466	Bradi2g53520.1	Group III
BdWRKY26	Bd4:21655844..21659743	Bradi4g19060.1	Group IIc
BdWRKY27	Bd1:5619653..5623406	Bradi1g07970.1	Group I
BdWRKY28	Bd1:14207355..14209349	Bradi1g17660.1	Group III
BdWRKY29	Bd4:47797837..47799556	Bradi4g44360.1	Group III
BdWRKY30	Bd2:13707176..13708809	Bradi2g15360.1	Group IIc
BdWRKY31	Bd1:11188915..11191904	Bradi1g14300.1	Group IId
BdWRKY32	Bd5:16639846..16643118	Bradi5g13090.1	Group I
BdWRKY33	Bd5:20666685..20686684	-	Group IIc. No Gene Model
BdWRKY34	Bd5:6201425..6206424	Bradi5g04820.1	Group IId Gene Model Incorrect.
BdWRKY35	Bd5:23482100..23483388	Bradi5g20700.1	Group IId
BdWRKY36	Bd5:23193818..23196993	Bradi5g20290.1	Group IIe
BdWRKY37	Bd3:41662537..41665191	Bradi3g39340.1	Group I
BdWRKY38	Bd3:18514515..18520937	Bradi3g19640.1	Group I
BdWRKY39	Bd3:4354442..4356174	Bradi3g06070.1	Group IIa
BdWRKY40	Bd3:37214494..37216071	Bradi3g34850.1	Group III
BdWRKY41	Bd3:51584113..51587575	Bradi3g50360.1	Group IIc
BdWRKY42	Bd3:53316886..53321459	Bradi3g52420.1	Group IIe
BdWRKY43	Bd4:31071952..31076951	Bradi4g25720.1	Group III. Gene Model Incorrect.
BdWRKY44	Bd2:19779563..19782548	Bradi2g22230.1	Group III
BdWRKY45	Bd2:52860060..52862718	Bradi2g53760.1	Group I
BdWRKY46	Bd2:19960366..19962573	Bradi2g22440.1	Group I
BdWRKY47	Bd2:37371..39452	Bradi2g00280.1	Group I
BdWRKY48	Bd2:3979821..3981719	Bradi2g05500.1	Group IIb
BdWRKY49	Bd2:3815724..3825723	-	Group IIc. No Gene Model
BdWRKY50	Bd2:33674703..33675549	Bradi2g33540.1	Group IIc
BdWRKY51	Bd2:14038105..14040104	Bradi2g15880.1	Group III. Gene Model short.
BdWRKY52	Bd2:42525077..42527076	-	Group IIc. No Gene Model.
BdWRKY53	Bd2:44578672..44580858	Bradi2g44090.1	Group IIc
BdWRKY54	Bd2:16801079..16803652	Bradi2g19070.1	Group IIc
BdWRKY55	Bd2:45857664..45858974	Bradi2g45480.1	Group III
BdWRKY56	Bd2:16474142..16475652	Bradi2g18530.1	Group IIc
BdWRKY57	Bd2:53553539..53556063	Bradi2g54720.1	Group IIc. Gene Model Incorrect.
BdWRKY58	Bd2:48426948..48428121	Bradi2g48090.1	Group IIc
BdWRKY59	Bd4:48418469..4842114	Bradi4g45290.1	Group I. Gene Model Short.
BdWRKY60	Bd4:39074575..39078767	Bradi4g33370.1	Group IIc
BdWRKY61	Bd4:5576052..5581378	Bradi4g06690.1	Group I
BdWRKY62	Bd4:9350003..9357060	Bradi4g09890.1	Group I
BdWRKY63	Bd4:1992609..1995531	Bradi4g02680.1	Group IId
BdWRKY64	Bd1:18715369..18721632	Bradi1g23340.1	Group I
BdWRKY65	Bd1:46394072..46396455	Bradi1g47690.1	One and a half WRKY domains followed by	No struture predicted Pseudogene
			a FAR1-s domain and a MULE transposon.
BdWRKY66	Bd1:13042696..13049431	Bradi1g16120.1	Group I
BdWRKY67	Bd1:18197079..18200281	Bradi1g22680.1	Group I
BdWRKY68	Bd1:26329079..26330580	Bradi1g30870.1	Group IIa
BdWRKY69	Bd1:36017779..36022778	-	Group IIe. No Gene Model
BdWRKY70	Bd1:49453669..49457672	Bradi1g51030.1	Group IIb
BdWRKY71	Bd1:58314278..58317315	Bradi1g59180.1	Group IIc
BdWRKY72	Bd1:10018159..10019283	Bradi1g13210.1	Group IIc. WKKY group
BdWRKY73	Bd1:724757..729756	Bradi1g01060.1	Group IIe. No Gene Model.
BdWRKY74	Bd1:6545010..6548310	Bradi1g09170.1	Group IId
BdWRKY75	Bd1:70813782..70818781	-	Retrotransposon with N-terminal part of WRKY domain.	No struture predicted Pseudogene
BdWRKY76	Bd2:14428190..14433051	Bradi2g16360.1	Group IIc. Gene Model Incorrect
BdWRKY77	Bd2:49902436..49907435	-	Group IIe. No Gene Model.
BdWRKY78	Bd1:63118295..63119746	Bradi1g63910.1	Group III
BdWRKY79	Bd2:44782012..44783510	Bradi2g44270.1	Group III
BdWRKY80	Bd2:49068600..49073599	Bradi2g48910.1	Group IIe
BdWRKY81	Bd2:13725107..13735106	-	Group IIe. No Gene Model.
BdWRKY82	Bd2:44526356..44531355	-	Group IIe. No Gene Model.
BdWRKY83	Bd2:19783798..19788797	Bradi2g22240.1	Group III. Gene Model Incorrect.
BdWRKY84	Bd2:52617265..52627264	Bradi2g53480.1	Group III. Gene Model Incorrect
BdWRKY85	Bd2: 52628591 - 52629373	Bradi2g53490	Group III. Gene Model Incorrect.
BdWRKY86	Bd4:47782844..47784664	-	Group III.No Gene Model
